# Supplementary material for: Alhagi sparsifolia Harbors a Different Root-Associated Mycobiome during Different Development Stages
Source: Microorganisms. 2022 Nov 30;10(12):2376. doi: 10.3390/microorganisms10122376 (PMC9785364; doi:10.3390/microorganisms10122376)
Supplement: Supplementary file 1 [file microorganisms-10-02376-s001.zip]

Archive with 1 entries (1 files):
- microorganisms-2049335-supplementary.pdf
